# Supplementary material for: Sample Size Impact (SaSii): An R script for estimating optimal sample sizes in population genetics and population genomics studies
Source: PLoS One. 2025 Feb 13;20(2):e0316634. doi: 10.1371/journal.pone.0316634 (PMC11824989; doi:10.1371/journal.pone.0316634)
Supplement: S1 File — Zipped file containing: (A) A file containing more detailed information on the parameters estimated by SaSii, including the equations used for the calculations, and with examples of accepted input formats. (B) SaSii script. (C) Configuration file with parameters used to describe the dataset and analysis settings. (ZIP) [file pone.0316634.s001.zip]

Archive with 3 entries (3 files):
- Supplemental_Information_3_SaSii.R
- Supplemental_Information_1.pdf
- Supplemental_Information_2_config.txt
