# Supplementary material for: Sample Size Impact (SaSii): An R script for estimating optimal sample sizes in population genetics and population genomics studies
Source: PLoS One. 2025 Feb 13;20(2):e0316634. doi: 10.1371/journal.pone.0316634 (PMC11824989; doi:10.1371/journal.pone.0316634)
Supplement: S1 File — Zipped file containing: (A) A file containing more detailed information on the parameters estimated by SaSii, including the equations used for the calculations, and with examples of accepted input formats. (B) SaSii script. (C) Configuration file with parameters used to describe the dataset and analysis settings. (ZIP) [file pone.0316634.s001.zip › Supplemental_Information_3_SaSii.R]

#-------REQUESTS-------------------------
#if (!require(Rcpp)) install.packages('Rcpp')
if (!require(readr)) install.packages('readr')
#----------------------------------------
# ------SOME GLOBAL VARIABLES------------
args <- commandArgs(trailingOnly = TRUE);

os = Sys.info()['sysname'];
path = '';
local_multi_he = 0; # temp variable for storage multilocus He.
local_multi_ho = 0; # temp variable for storage multilocus Ho.

localtime = format(Sys.time(), "%c");

less_frq_all = more_frq_all = 0;
less_frq_allname = more_frq_allname = '';
freqMin = 0;
he_diff = ho_diff = list();
n_size = 0;
str_type = nLines = first_column_data = is_gbs = indef = header_line = separator = '';
indef_locus = vector()
#----------------------------------------
#----SUBROTINES--------------------------
# Creates output file with results from script
save_array_output <- function(lines, mid_name){
    output_name = paste0(mid_name,'.sso');
    path = "results/";
    file.create(paste0(path, output_name));
    
    fileConn<-file(paste0(path, output_name));
    writeLines(lines, fileConn);
    close(fileConn);
}

#----------------------------------------
# Make adjustment in csv data
# For type 1 csv file, just changes second locus column name to {{locus_name}}.2 to aid in code optmization
# For type 2 csv file, create a new dataframe to change the individual allele order, just for padronization
csv_adjust <- function(csv_data){
    locus = "";
    
    # if(str_type == 2){
    #     csv_data = csv_data[-nrow(csv_data),];
    # }
    
    #Remove undesirable columns
    if(first_column_data > 1){
        csv_data = csv_data[,-1:-(first_column_data-1)];
    }
    
    if(is_gbs == 1 && indef != '-'){
        csv_data[csv_data==indef] = "indef"; #Look for each indefined allele and changes its value
    }
    
    #If csv individual alleles is in just one line, copy the name of every locus adding ".2"
    if(str_type == 1){
        for(lines in names(csv_data)){
            if(grepl('X', lines, fixed = TRUE)) {
                names(csv_data)[names(csv_data) == lines] <- paste0(locus, '.2');
            }else{locus = lines;}
        }
    }else{
        new_data = data.frame(matrix(ncol = ncol(csv_data) * 2, nrow = 0)); #Creates a temp variable to change csv style
        dplc_locus = array(unlist(rbind(names(csv_data),paste0(names(csv_data), ".2")))); #Duplicate locus columns
        names(new_data) <- dplc_locus;
        
        #For each individual, change alleles order into one line pattern
        lapply(seq(1,nrow(csv_data), 2), function(indv){
            new_indv = data.frame(matrix(data = unlist(rbind(csv_data[indv,],csv_data[indv+1,])), nrow = 1, ncol = ncol(csv_data)*2)); #Create a "list" of alternating values between line A and B
            names(new_indv) <- dplc_locus;
            new_data <<- rbind(new_data, new_indv); #Bind new generated row into the new csv_data
            
        });
        
        csv_data = new_data;
    }
    return (csv_data);
}
#----------------------------------------
#Create two matrixes with alleles and genotypes counted values
count_allele_gnot <- function(data){
    a = lapply(loci_names, function(locus){
        alleles = unlist(subset(data, TRUE, c(locus, paste0(locus,".2"))));
        
        #Verify csv file to remove indefined alleles from counting
        if(is_gbs == 1 && indef != '-'){
            alleles = alleles[alleles != "indef"];
            counted_alleles = table(droplevels(as.factor(alleles[alleles != "indef"])));
            #print(paste0("teste",locus," ",counted_alleles))
        }else{
            counted_alleles = table(alleles);
        }
        
        if(length(counted_alleles) > 0){
            allele_numbers[[locus]] <<- list(counted_alleles[is.numeric(counted_alleles)]);
            
            counted_gnot = table(paste0(alleles[seq(1, length(alleles)/2)], "-", alleles[seq(length(alleles)/2 + 1, length(alleles))]));
            gnot_numbers[[locus]] <<- list(counted_gnot);
        }else{
            indef_locus <<- append(indef_locus, locus)
            allele_numbers <<- allele_numbers[names(allele_numbers) != locus];
            gnot_numbers <<- gnot_numbers[names(gnot_numbers) != locus];
            loci_names <<- loci_names[-which(locus == loci_names)]
        }
    });
}
#----------------------------------------
# Count alleles in population
allele_count <- function(allele_hash){
    count = 0;
    a = lapply(allele_hash, function(locus){
        lapply(names(locus[[1]]), function(allele){
            if(allele != indef){
                count <<- count + 1;
            }
        })
    });
    return(count);
}
#----------------------------------------
#Counts alleles numbers for each locus to obtain allelic richness
allelic_richness <- function(allele_hash){
    a = lapply(names(allele_rich), function(locus){
        if(length(allele_hash[[locus]]) > 0 ){
            allele_rich[[locus]] <<- length(allele_hash[[locus]]);
        }else{
            allele_rich <<- allele_rich[names(allele_rich) != locus];
        }
    });
}
#----------------------------------------
# Calculate frequencies for alleles and genotypes. Get counted alleles and genotypes divide by the sum of the counted alleles in locus
# Ex: One locus has two alleles: allele_158 -> 2 and allele_202 -> 8. The sum of alleles is 10. 
# So the respectives frequencies are: allele_158 -> 0.2 and allele_202 -> 0.8.
freq_calc <- function(numbers_hash){
    freq_hash = array(rep(array(), loci_number), c(loci_number, 1)); #cria um array de tamanho loci
    names(freq_hash) <- loci_names;
    sorted_numbers_hash = sort(names(numbers_hash));
    
    a = lapply(sorted_numbers_hash, function(locus){
        sorted_locus_hash = sort(names(numbers_hash[[locus]][[1]]));
        #Alleles is a list without lost data
        good_data = as.character(unlist(
            lapply(sorted_locus_hash, 
                   function(x) x[(which(x != indef & x != paste0(x,"-",x)))])));
        
        freq_hash[[locus]] <<- list(numbers_hash[[locus]][[1]][good_data]); #Creates a copy of the variable type
        total_alleles = sum(numbers_hash[[locus]][[1]][good_data]);
        
        freq_hash[[locus]] <<- numbers_hash[[locus]][[1]][good_data] / total_alleles; #Calculate the frequency for each element
    });
    return(freq_hash);
}

#C_FREQ_CALC
# Calculate frequencies for alleles and genotypes. Get counted alleles and genotypes divide by the sum of the counted alleles in locus
# Ex: One locus has two alleles: allele_158 -> 2 and allele_202 -> 8. The sum of alleles is 10. 
# So the respectives frequencies are: allele_158 -> 0.2 and allele_202 -> 0.8.
# cppFunction('
#     List freq_calc(List numbers_hash){
#         CharacterVector locus_name(numbers_hash.names());
#         List freq_hash = List::create();
#         int total_alleles = 0;
#         for(auto pLocus : locus_name){
#             std::string locus = as<std::string>(pLocus);
#             List alleles = as<List> (numbers_hash[locus])[0];
#             CharacterVector alleles_name(alleles.names());
#             NumericVector good_alleles = NumericVector::create();

#             for(auto pAllele : alleles_name){
#                 std::string allele = as<std::string>(pAllele);
#                 if(allele != "0" && allele != "0-0") good_alleles.push_back(alleles[allele], allele);
#             }
#             total_alleles = sum(good_alleles);
#             NumericVector res = good_alleles / total_alleles;
#             res.names() = good_alleles.names();

#             freq_hash.push_back(res, locus);

#         }
#         return freq_hash;
#     }
# ')
#----------------------------------------
# Get smaller and bigger frequencies values from population, extrating their respectives locus and allele.
find_less_more <- function(freqs){
    #Extract the position of the less freq allele
    less_pos = match(min(unlist(freqs)), unlist(freqs))
    less_locus = strsplit(names(unlist(freqs)[less_pos]), "\\.")[[1]][1];
    less_allele = strsplit(names(unlist(freqs)[less_pos]), "\\.")[[1]][2];
    
    #Extract the position of the more freq allele
    more_pos = match(max(unlist(freqs)), unlist(freqs))
    more_locus = strsplit(names(unlist(freqs)[more_pos]), "\\.")[[1]][1];
    more_allele = strsplit(names(unlist(freqs)[more_pos]), "\\.")[[1]][2];
    
    local_less = paste0(less_locus, "-", less_allele);
    local_more = paste0(more_locus, "-", more_allele);
    return (list(local_less, local_more));
}
#----------------------------------------
# Sort frequencies to look up smaller and bigger frequencies for resampling step
less_more_data <- function(freqs){
    aux_array = strsplit(less_frq_all, '-')[[1]];
    locus_l = aux_array[1]; allele_l = aux_array[2];
    aux_array = strsplit(more_frq_all, '-')[[1]];
    locus_m = aux_array[1]; allele_m = aux_array[2];
    
    local_meanL = local_SDL = local_meanM = local_SDM = 0;
    less_min = less_max = more_min = more_max = 0;
    
    #Sort the frequencies of the locus_alleles
    less_locus_freqs = sort(freqs[[locus_l]][[allele_l]][-1]);
    more_locus_freqs = sort(freqs[[locus_m]][[allele_m]][-1]);
    #Get frequencies of less and more locus_alleles
    less_min = less_locus_freqs[1];
    less_max = less_locus_freqs[length(less_locus_freqs)];
    more_min = more_locus_freqs[1];
    more_max = more_locus_freqs[length(more_locus_freqs)];
    
    #Calculate the mean and SD of locus
    local_meanL = sprintf("%.5f", mean(less_locus_freqs));
    local_meanM = sprintf("%.5f", mean(more_locus_freqs));
    local_SDL = sprintf("%.5f", sd(less_locus_freqs));
    local_SDM = sprintf("%.5f", sd(more_locus_freqs));
    
    local_data = vector();
    
    less_min = sprintf('%.5f', less_min);
    less_max = sprintf('%.5f', less_max); 
    local_data <- append(local_data, paste0(n_size, "\t", paste0("lessfreq", less_frq_all), "\t", local_meanL, "\t", local_SDL, "\t", less_min, "\t", less_max));
    
    more_min = sprintf('%.5f', more_min);
    more_max = sprintf('%.5f', more_max);
    local_data <- append(local_data, paste0(n_size, "\t", paste0("morefreq", more_frq_all), "\t", local_meanM, "\t", local_SDM, "\t", more_min, "\t", more_max));
    
    return(local_data);
}
#----------------------------------------
# Calculate expected genotypes frquencies from HoH with allelic freq
expct_GNOT_freq <- function(alelic_freq){ 
    EXPCT_GNOT_freq = array(rep(array(), length(orig_allele_numbers)), c(length(orig_allele_numbers), 1));
    names(EXPCT_GNOT_freq) <- names(orig_allele_numbers); # Hash with expected genotypes frequencies
    
    sorted_locus = sort(names(EXPCT_GNOT_freq));
    
    a = lapply(sorted_locus, function(locus){
        exp_gnot_freq = 0;
        
        if(length(alelic_freq[[locus]]) > 0){
            generated_genotypes = generate_genotypes(names(alelic_freq[[locus]]));
            
            EXPCT_GNOT_freq[locus] <<- list(array(rep(array(), length(generated_genotypes)), c(length(generated_genotypes), 1)));
            names(EXPCT_GNOT_freq[[locus]]) <<- generated_genotypes;
            
            lapply(generated_genotypes, function(genotype){
                
                aux_array = strsplit(genotype, '-')[[1]];
                allele1 = aux_array[1]; allele2 = aux_array[2];
                
                if(allele1 == allele2){
                    exp_gnot_freq = alelic_freq[[locus]][allele1] * alelic_freq[[locus]][allele2];
                }else {
                    if (allele1 != allele2) {
                        exp_gnot_freq = 2 * (alelic_freq[[locus]][allele1] * alelic_freq[[locus]][allele2]);
                    }
                }
                
                EXPCT_GNOT_freq[[locus]][genotype] <<- exp_gnot_freq;
            });
        }else{
            EXPCT_GNOT_freq <<- EXPCT_GNOT_freq[names(EXPCT_GNOT_freq) != locus];
        }
    });
    
    return(EXPCT_GNOT_freq);
}
#----------------------------------------
# Create list of possible genotypes from an hash: allele => value
generate_genotypes <- function(allelic_freq_inlocus) {
    generated_genotypes = array(); # Array to save genotypes list
    
    sorted_allelic_freq_inlocus = sort(allelic_freq_inlocus);
    a = lapply(sorted_allelic_freq_inlocus, function(allele1){
        lapply(sorted_allelic_freq_inlocus, function(allele2) {
            genotype = paste0(allele1, '-', allele2);
            
            if(!is.na(generated_genotypes[1])){
                generated_genotypes <<- append(generated_genotypes, genotype);
            }else{
                generated_genotypes <<- array(genotype);
            }
        });
        sorted_allelic_freq_inlocus <<- sorted_allelic_freq_inlocus[-1];
    });
    return(generated_genotypes);
}
#----------------------------------------
# Find observed heterosygosity for data frame
ho_calc <- function(gnot_freq) { 
    sorted_gnot_freq = sort(names(gnot_freq));
    
    a = lapply(sorted_gnot_freq, function(locus){
        sorted_locus = sort(names(gnot_freq[[locus]]));
        ho[[locus]] <<- 0;
        
        lapply(sorted_locus, function(genotype){
            aux_array = strsplit(genotype, '-')[[1]];
            allele1 = aux_array[1]; allele2 = aux_array[2];
            
            if(allele1 != allele2)
                ho[[locus]] <<- ho[[locus]] + gnot_freq[[locus]][genotype];
        });
    });
}
#----------------------------------------
ho_range <- function(local_ho) {
    sorted_local_ho = sort(names(local_ho));
    a = lapply(sorted_local_ho, function(locus){
        ho_for_range[[locus]] <<- append(ho_for_range[[locus]], ho[[locus]]);
    });
    sorted_ho = sort(names(ho));
    
    ho_array_local = vector();
    a = lapply(sorted_ho, function(locus){
        ho_array_local <<- append(ho_array_local, ho[[locus]]);
    });
    
    mean = sprintf("%.5f", mean(ho_array_local)); SD = sprintf("%.5f", sd(ho_array_local));
    
    local_multi_ho <<- mean;
}
#----------------------------------------
# Get random individuals from population for sampling
random_sampling <- function(n) {
    count = n; 
    total_lines = total_individuals;
    sample = vector();
    
    sorted_numbers = sample(1:nrow(csv_data), n);
    #sorted_numbers = rev(1:n)#sample(rev(1:n), n);
    sample = csv_data[sorted_numbers,];
    
    return(sample);
}
#----------------------------------------
# Calculate important information for each sample
sample_calcs <- function(sample) {
    allele_rich <<- gnot_numbers <<- allele_numbers <<- array(rep(array(), length(orig_allele_numbers)), c(length(orig_allele_numbers), 1)); #cria um array de tamanho loci
    names(allele_rich) <<- names(gnot_numbers) <<- names(allele_numbers) <<- names(orig_allele_numbers); #cria o nome da coluna
    
    count_allele_gnot(sample);
    allelic_richness(allele_numbers);
    
    allele_freq <<- freq_calc(allele_numbers);
    gnot_freq = freq_calc(gnot_numbers);
    EXPCT_GNOT_freq = expct_GNOT_freq(allele_freq); 
    he_calc(allele_freq, n_size, '2');
    
    multi_he = local_multi_he;
    
    he_mean <<- append(he_mean, as.numeric(multi_he));
    
    he_diff <<- het_diff_calc(he_orig, he_diff, he);
    
    mean_freq_prep(allele_freq);
    sorted_orig_gnot_freq = sort(names(orig_gnot_freq));
    
    ho_calc(gnot_freq);
    ho_range(ho);
    multi_ho = local_multi_ho;
    ho_mean <<- append(ho_mean, as.numeric(multi_ho));
    ho_diff <<- het_diff_calc(ho_orig, ho_diff, ho);
    nei_fst <<- calc_nei_fst(multi_ht, multi_he_orig, multi_he, n_size);
    
    local_nei_d = nei_d(allele_freq);
    neiD_array <<- local_nei_d;
    local_rogers_d = rogers_d(allele_freq);
    rogersD_array <<- local_rogers_d;
}
#----------------------------------------
mixed_calcs <- function(sample) {
    allele_rich <<- gnot_numbers <<- allele_numbers <<- array(rep(array(), length(orig_allele_numbers)), c(length(orig_allele_numbers), 1)); #cria um array de tamanho loci
    names(allele_rich) <<- names(gnot_numbers) <<- names(allele_numbers) <<- names(orig_allele_numbers); #cria o nome da coluna
    
    count_allele_gnot(sample);
    allele_freq <<- freq_calc(allele_numbers);
    gnot_freq = freq_calc(gnot_numbers);
    EXPCT_GNOT_freq = expct_GNOT_freq(allele_freq);
    he_calc(allele_freq, n_size, '1');
    mix_he = he;
    multi_ht <<- local_multi_he;
    
    return(mix_he);
}
#----------------------------------------
#Needs a HoH with allelic frequencies
he_calc <- function(local_hash, number_id, type) { 
    somatory = 0;
    r = 0; #Number o loci
    
    sorted_local_hash = sort(names(local_hash));
    
    a = lapply(sorted_local_hash, function(locus){
        somatory = sum(local_hash[[locus]] ** 2);
        
        he_simple = 1 - somatory;
        he[[locus]] <<- he_simple * ((2*number_id)/((2*number_id)-1));
        
        if(type == '2') {
            he_for_range[[locus]] <<- append(he_for_range[[locus]], he[[locus]]); 
        }
    });
    
    local_multi_he <<- 0;
    he_array_local = vector();
    sorted_he = sort(names(he));
    
    a = lapply(sorted_he, function(locus){
        he_array_local <<- append(he_array_local, he[[locus]]);
    });
    
    mean = sprintf("%.5f", mean(he_array_local)); SD = sprintf("%.5f", sd(he_array_local));
    local_multi_he <<- mean;
}
#----------------------------------------
#Calcs Nei Fst (1973). Needs $Multi_Ht, $Multi_He_ORIGINAL, $Multi_He, $n_size.
calc_nei_fst <- function(ht, hsA, hsB, nB) { 
    nA = total_individuals;
    nei_fst = 0;
    
    upper1a = ((as.numeric(nA) * as.numeric(hsA)) + (as.numeric(nB) * as.numeric(hsB))) / (as.numeric(nA) + as.numeric(nB));
    upper1b = as.numeric(ht) - upper1a;
    nei_fst = upper1b / as.numeric(ht);
    
    return (nei_fst);
}
#----------------------------------------
#Nei distance (1972)
nei_d <- function(freq2) { 
    freq1 = orig_allele_freq;
    
    jx = jy = jxy = l = 0; 
    jx_array = jy_array = jxy_array = vector();
    
    sorted_freq1 = sort(names(freq1));
    a = lapply(sorted_freq1, function(locus) {
        if(length(freq2[[locus]]) > 0){ #In case of GBS data, random individuals might cause NULL loci
            l <<- l + 1;
            
            sorted_locus = sort(names(freq1[[locus]]));
            lapply(sorted_locus, function(allele) {
                if (is.na(freq2[[locus]][allele])){
                    freq2[[locus]][allele] <<- 0;
                }
                jx <<- freq1[[locus]][allele] ** 2;
                jx_array <<- append(jx_array, jx);
                
                jy <<- freq2[[locus]][allele] ** 2;
                jy_array <<- append(jy_array, jy);
            });
        }
    });
    
    a = lapply(sorted_freq1, function(locus) {
        sorted_locus = sort(names(freq1[[locus]]));
        
        if(length(freq2[[locus]]) > 0){
            lapply(sorted_locus, function(allele) {
                if(is.na(freq2[[locus]][allele]) || freq2[[locus]][allele] == 0){ jxy <<- 0;}
                else {
                    jxy <<- freq1[[locus]][allele] * freq2[[locus]][allele];
                }
                jxy_array <<- append(jxy_array, jxy);
            });
        }
    });
    
    jx = sum(jx_array)/l;
    jy = sum(jy_array)/l;
    jxy = sum(jxy_array)/l;
    
    gx = jx;
    gy = jy;
    
    neiD = jxy / sqrt(gx * gy);
    neiD = log(neiD);
    neiD = 0 - neiD;
    
    return(neiD);
}
#----------------------------------------
# Calculares modified Rogers distance. Needs HoH of resample allele frequencies. Roger (1972), Wright (1978), GOodman and Stuber (1983) 
rogers_d <- function(freq2) { 
    
    freq1 = orig_allele_freq;
    
    diff_sum = 0; l = 0;
    diff_sum_array = vector();
    
    sorted_freq1 = sort(names(freq1));
    
    a = lapply(sorted_freq1, function(locus){
        l <<- l + 1;
        diff_array = vector();
        sorted_locus = sort(names(freq1[[locus]]));
        
        lapply(sorted_locus, function(allele) {
            #if(is.na(freq2[[locus]][allele]) || freq2[[locus]][allele] == 0) freq2[[locus]][allele] <<- 0; #Treat cases where allele do not exist
            diff = freq1[[locus]][allele] - freq2[[locus]][allele];
            diff = diff ** 2;
            
            diff_array <<- append(diff_array, diff);
        });
        
        diff_sum = sum(diff_array);
        diff_sum_array <<- append(diff_sum_array, diff_sum);
    });
    
    rogersD = sqrt(sum(diff_sum_array));
    rogersD = rogersD / sqrt(2 * l);
    
    return (rogersD);
}
#----------------------------------------
mean_freq_prep <- function(freqs) {
    sorted_orig_allele_freq = sort(names(orig_allele_freq));
    
    a = lapply(sorted_orig_allele_freq, function(locus){
        sorted_locus = sort(names(orig_allele_freq[[locus]]));
        #print(locus);
        #print(allele_freq[[locus]]);
        
        lapply(sorted_locus, function(allele){
            if(length(allele_freq[[locus]]) > 0){
                if(is.na(allele_freq[[locus]][allele])){
                    allele_freq[[locus]][allele] <<- 0;
                }
                mean_allele_freq[[locus]][allele] <<- list(append(unlist(mean_allele_freq[[locus]][allele]), allele_freq[[locus]][allele]));
            }
        });
    });
}
#----------------------------------------
freq_diff_calc <- function(freqs) {
    mean_freqs = freqs;
    sorted_freqs = sort(names(freqs));
    freqs_differences = vector();
    
    for(locus in sorted_freqs) {
        sorted_locus = sort(names(freqs[[locus]]));
        
        for(allele in sorted_locus) {
            mean_freqs[[locus]][allele] = sprintf('%.5f', sum(freqs[[locus]][[allele]][-1])/length(freqs[[locus]][[allele]][-1]));
            
            diff = orig_allele_freq[[locus]][allele] - as.double(mean_freqs[[locus]][[allele]]);
            diff = abs(diff);
            
            if(allele < 100) {allele = paste0('_', allele);}
            
            freqs_differences <- append(freqs_differences, paste0(n_size, "\t", paste0(locus, ".", allele), "\t", sprintf('%.5f', diff)));
        }
    }
    return (freqs_differences);
}
#----------------------------------------
freq_5 <- function(freq_hash) {
    five_percent_hash = array(rep(array(), length(orig_allele_numbers)), c(length(orig_allele_numbers), 1));
    names(five_percent_hash) <- names(orig_allele_numbers); # HoH to save alleles with freq higher than freqMin
    five_percent_n = 0;
    
    sorted_freq_hash = sort(names(five_percent_hash));
    
    for(locus in sorted_freq_hash) {
        if(length(freq_hash[[locus]]) > 0 ){
            sorted_locus = sort(names(freq_hash[[locus]]));
            
            for(key in sorted_locus){
                if(as.numeric(freq_hash[[locus]][key]) >= freqMin){
                    if(is.na(five_percent_hash[[locus]])){
                        five_percent_hash[[locus]] = c(key);
                    }else{
                        five_percent_hash[[locus]] = list(c(unlist(five_percent_hash[[locus]]), key));
                    }
                    five_percent_n = five_percent_n + 1; #writes in local variable with same name as global one
                }
            }
        }else{
            five_percent_hash = five_percent_hash[names(five_percent_hash) != locus];
        }
    }
    return(list(five_percent_hash, five_percent_n)); #returning hash as reference 
}
#----------------------------------------
freq <- function(freq_hash) {
  hash = array(rep(array(), length(orig_allele_numbers)), c(length(orig_allele_numbers), 1));
  names(hash) <- names(orig_allele_numbers); # HoH to save alleles with freq higher than freqMin
  n = 0;
  
  sorted_freq_hash = sort(names(hash));
  
  for(locus in sorted_freq_hash) {
    if(length(freq_hash[[locus]]) > 0 ){
      sorted_locus = sort(names(freq_hash[[locus]]));
      
      for(key in sorted_locus){
          if(is.na(hash[[locus]])){
            hash[[locus]] = c(key);
          }else{
            hash[[locus]] = list(c(unlist(hash[[locus]]), key));
          }
          n = n + 1; #writes in local variable with same name as global one
      }
    }else{
      hash = hash[names(hash) != locus];
    }
  }
  return(list(hash, n)); #returning hash as reference 
}
#----------------------------------------
freq_rare <- function(freq_hash) {
  hash = array(rep(array(), length(orig_allele_numbers)), c(length(orig_allele_numbers), 1));
  names(hash) <- names(orig_allele_numbers); # HoH to save alleles with freq higher than freqMin
  n = 0;
  
  sorted_freq_hash = sort(names(hash));
  
  for(locus in sorted_freq_hash) {
    if(length(freq_hash[[locus]]) > 0 ){
      sorted_locus = sort(names(freq_hash[[locus]]));
      
      for(key in sorted_locus){
        if(as.numeric(freq_hash[[locus]][key]) < freqMin){
          if(is.na(hash[[locus]])){
            hash[[locus]] = c(key);
          }else{
            hash[[locus]] = list(c(unlist(hash[[locus]]), key));
          }
          n = n + 1; #writes in local variable with same name as global one
        }
      }
    }else{
      hash = hash[names(hash) != locus];
    }
  }
  return(list(hash, n)); #returning hash as reference 
}
#----------------------------------------
count_freq_sample <- function(freq_hash, sample_local, type) {
    if(type == "five_percent"){
      reference_hash = orig_five_percent;
      local_ref_count = five_percent_n;
    }else if(type == "all_percent"){
      reference_hash = orig_percent;
      local_ref_count = n;
    }else{
      reference_hash = orig_percent_rare;
      local_ref_count = n_rare;
    }
    
    general_local_count = 0;
    local_array = array();
    sorted_freq_hash = sort(names(freq_hash));
    
    a = lapply(sorted_freq_hash, function(locus) {
        local_array = reference_hash[[locus]][[1]];
        sorted_freq_locus = sort(names(freq_hash[[locus]]));
        local_count = 0;
        
        lapply(sorted_freq_locus, function(key){
            if((freq_hash[[locus]][key] != 0) && (key %in% local_array)) {
                local_count <<- local_count + 1;
                general_local_count <<- general_local_count + 1;
            }
        });
        
        local_count = local_count / length(local_array);
        sample_local[[locus]] <<- append(sample_local[[locus]], local_count);
    })
    general_local_count = general_local_count / local_ref_count;
    
    return (list(general_local_count, sample_local));
}
#----------------------------------------
r_input_HoHoA_array <- function(target_hash1) {
    array_final = list(paste0('N', '\t', 'ID', '\t', 'repeat_values'));
    sorted_target_hash1 = sort(names(target_hash1));
    for(local_n in sorted_target_hash1) {
        sorted_local_n = sort(names(local_n));
        for(array_ in sorted_local_n) {
            array_final <- append(array_final, paste0(local_n, '\t', array_, '\t', target_hash1[[local_n]][[array_]]));
        }
    }
    return(array_final);
}
#----------------------------------------
make_path_files <- function(localfile, n){
    file.create(paste0("fig", n, ".dat"));
    #file.create(paste0("results/", localfile,".sso"));
    dput(paste0("results/", localfile,".sso"), 
         file = paste0("fig", n, ".dat"));
}
#----------------------------------------
plot_graphs <- function() {
    source("SaSii_plots.R");
}
#----------------------------------------
het_diff_calc <- function(hash, local_hash, orig_hash) {
    sorted_orig_hash = sort(names(orig_hash));
    
    for(locus in sorted_orig_hash) {
        local_hash[[locus]] <- append(local_hash[[locus]], abs(orig_hash[[locus]] - hash[[locus]]));
    }
    return(local_hash);
}
#----------------------------------------
het_diff_push <- function(hash) {
    array = vector();
    sorted_hash = sort(names(hash));
    
    for(locus in sorted_hash) {
        hash[[locus]] <- hash[[locus]][-1]; # take of '5' from beggining of hash VERIFICAR ISSO
        
        het_men_diff = sprintf("%.5f", mean(hash[[locus]])); het_sd_diff = sd(hash[[locus]]);
        array <- append(array, paste0(n_size, "\t", locus, "\t", het_men_diff, "\t", ifelse(is.na(het_sd_diff), 0, sprintf("%.5f", het_sd_diff))));
    }
    
    return (array);
}
#----------------------------------------
#----MAIN CODE---------------------------
print("SaSii - Sample_Size Impact , 'R Beta version ', (2021)");
print(paste("Running in:", os));

if(file.exists("config.txt")){
    config = readLines("config.txt", n = 13);
}else{
    config = NA;
}

#Check if config file was read and set variables with input from file
if(!is.na(config[1])){
    path = strsplit(config[1], " ")[[1]][2];
    str_type = as.integer(strsplit(config[2], " ")[[1]][2]);
    indef = strsplit(config[3], " ")[[1]][2];
    first_line_data = as.integer(strsplit(config[4], " ")[[1]][2]);
    n_minimum = as.integer(strsplit(config[5], " ")[[1]][2]);
    repeat_N = as.integer(strsplit(config[6], " ")[[1]][2]);
    freqMin = as.numeric(strsplit(config[7], " ")[[1]][2]);
    separator = as.character(strsplit(config[8], " ")[[1]][2]);
    nLines = as.numeric(strsplit(config[9], " ")[[1]][2]);
    first_column_data = as.integer(strsplit(config[10], " ")[[1]][2]);
    is_gbs = as.integer(strsplit(config[11], " ")[[1]][2]);
    header_line = as.integer(strsplit(config[12], " ")[[1]][2]);
    max_indv_pop = as.integer(strsplit(config[13], " ")[[1]][2]);
}else{ #get parameters from user, checking if is interactive mode or not
    if(length(args) == 0){
        cat("Put your input file path: ");
        if(interactive()){
            path = as.character(readline());
        }else{
            path = as.character(readLines("stdin", n=1));
        }
    }else{
        path = args;
    }
    
    if(interactive()){
        cat("Structure type (1 line or 2 lines data) [default = 1]: ");
        str_type = as.character(readline());
        cat("The file data is gbs? (1 or 0) [default = 0]: ");
        is_gbs = as.character(readline());
        cat("Indefined character [default = -9]: ");
        if(is_gbs == 1) indef = as.character(readline());
        cat("Data begin at line [default = 1]: ");
        first_line_data = as.character(readline());
        cat("Choose multiple number of sample size (n) for resamples [default = 5]: ");
        n_minimum = as.character(readline());
        cat("Number of resampling for each N class [default = 50]: ");
        repeat_N = as.character(readline());
        cat("Minimal frequence of alleles to be preserved [default = 0.05]: ");
        freqMin = as.character(readline());
        cat("Csv file separator (as ASCII number) [default = 59 (;)]: ");
        separator = as.character(readline());
        cat("Number of lines to read [default = 50]: ");
        nLines = as.character(readline());
        cat("Number of the column which data is represented (according to header) [default = 1]: ");
        first_column_data = as.character(readline());
        cat("What is the header line number? (0, if not present) [default = 1]: ");
        header_line = as.character(readline());
        cat("Max number of individuals to plot? [default = 60]: ");
        max_indv_pop = as.character(readline());
    }else{
        cat("Structure type (1 line or 2 lines data) [default = 1]: ");
        str_type = as.character(readLines("stdin", n=1));
        cat("The file data is gbs? (1 or 0) [default = 0]: ");
        is_gbs = as.character(readLines("stdin", n=1));
        cat("Indefined character [default = -9]: ");
        if(is_gbs == 1) indef = as.character(readLines("stdin", n=1));
        cat("Data begin at line [default = 1]: ");
        first_line_data = as.character(readLines("stdin", n=1));
        cat("Choose multiple number of sample size (n) for resamples [default = 5]: ");
        n_minimum = as.character(readLines("stdin", n=1));
        cat("Number of resampling for each N class [default = 50]: ");
        repeat_N = as.character(readLines("stdin", n=1));
        cat("Minimal frequence of alleles to be preserved [default = 0.05]: ");
        freqMin = as.character(readLines("stdin", n=1));
        cat("Csv file separator (as ASCII number) [default = 59 (;)]: ");
        separator = as.character(readLines("stdin", n=1));
        cat("Number of lines to read [default = 50]: ");
        nLines = as.character(readLines("stdin", n=1));
        cat("Number of the column which data is represented (according to header) [default = 1]: ");
        first_column_data = as.character(readLines("stdin", n=1));
        cat("What is the header line number? (0, if not present) [default = 1]: ");
        header_line = as.character(readLines("stdin", n=1));
        cat("Max number of individuals to plot? [default = 60]: ");
        max_indv_pop = as.character(readLines("stdin", n=1));
    }
}

if(path == "help" | path == "ajuda"){
    print("Help file not exist at this version.\nDone.");
    quit();
} else{
    if(path == "exit") {
        print("Done."); quit();
    } else {
        if(path == '' && path == '\n'){
            print("WARNING: You passed no input file.\n Try: sample-size-simulationsXX.pl inputfile.txt");
            quit();
        }
    }
}

if(str_type == '') {
    str_type = 1;
    print("Using str_type = 1.");
}else{
    str_type = as.integer(str_type);
    if(str_type != 1 && str_type != 2) {
        print("Str_type must be 1 or 2.\n");
        print("Try Again.");
        quit();
    }
}

if(nLines == '') {
    nLines = 50;
    print("Using number of lines = 50.");
}else{
    nLines = as.integer(nLines);
}

if(first_column_data == '') {
    first_column_data = 1;
    print("Using first column number = 1.");
}else{
    first_column_data = as.integer(first_column_data);
}

if(is_gbs == '') {
    is_gbs = 0;
    print("Defined data as gbs data = 0.");
}else{
    is_gbs = as.integer(is_gbs);
}

if(is_gbs == 1 && indef == '') {
    indef = "-9";
    print("Indefined allele setted as '-9'.");
}else{
    indef = as.character(indef);
}

if(header_line == '') {
    header_line = 1;
    print("Using number of lines = 50.");
}else{
    header_line = as.integer(header_line);
}

if(max_indv_pop == '') {
    max_indv_pop = 60;
    print("Using max number of individuals to plot = 60.");
}else{
    max_indv_pop = as.integer(max_indv_pop);
}

if(separator == '') {
    separator = 59;
    print(paste("Using csv separator:", intToUtf8(separator), " (59)."));
}else{
    separator = as.integer(separator);
}

#Check if results folder exists, if do, delete it.
if(dir.exists("results")){
    unlink("results", recursive = TRUE);
}
dir.create("results");

#Check if exists any temp file and deletes it.
if(!is.null(list.files(paste(pattern = ".dat")))){
    print("Cleaning temp files....");
    unlink(paste0("fig","*",".dat"));
}

# Defining the begining of data.---------------

if(first_line_data == '' | is.na(as.integer(first_line_data))){
    first_line_data = 1;
}

first_line_data = as.integer(first_line_data) - 1;

csv_data = "";

head = TRUE;
if(str_type == 1){
    rows = nLines-first_line_data;
}else{
    rows = nLines-first_line_data-1;
}

if(first_line_data > 1){
    head = FALSE;
    rows = nLines-first_line_data;
}

csv_data = csv_adjust(read.csv(file = path, sep = intToUtf8(separator), nrows = rows, skip = first_line_data, header = head)); #mudar o nome

if(header_line > 1){
    locus = strsplit(readLines(path, n = 1), intToUtf8(separator))[[1]];
    if(first_column_data > 1){
        locus = locus[-c(1,2)];
    }
    if(str_type == 2){
        locus = array(unlist(rbind(locus,paste0(locus, ".2")))); #Duplicate locus columns
    }
    names(csv_data) <- locus;
}

#if(is.na(ploid)) {
ploid = 2; #May be a future change for multiploid species
#print(paste0("Using ", ploid, "-ploid"));
#}

loci_names = names(csv_data); # Selects all loci names which are countable (important for GBS data)
loci_names <- sort(loci_names[seq(1,length(loci_names), ploid)]); #Selects just one value for each locus(sorted)
total_loci = length(names(csv_data))/ploid;
total_individuals = nrow(csv_data);

print(paste("Your input data has", total_loci, "loci", "and", total_individuals, "individuals"));

if(n_minimum == '') {
    n_minimum = 5;
    print("Using N = 5.");
}else{
    n_minimum = as.integer(n_minimum);
    if(n_minimum > total_individuals) {
        print("Your N is higher than the total number of individuals in the original population!");
        print("Try Again.");
        quit();
    }else{
        if(n_minimum < 5){
            n_minimum = 5;
            print("N should not be less than 5!");
            print("Using N = 5.");
        }
    }
}

if(repeat_N == '') {
    repeat_N = 50;
    print("Using 50 repeats.");
}else{
    repeat_N = as.integer(repeat_N); 
    if(repeat_N > 10000){
        print("Number of repetitions can not exceed 10.000!!!");
        quit();
    }
}

if(freqMin == ''){
    freqMin = 0.05;
}else{
    if(freqMin > 0.90){
        freqMin = 0.90;
    }else{
        if(freqMin < 0.0001){
            freqMin = 0.0001;
        }
    }
}

print(paste("Using", freqMin, "as minimal frequence."));

cat ("Press enter to continue\n"); 
if(interactive()){
    readline();
}else{
    readLines("stdin", n=1);
}

if(os == "Linux" || os == "Darwin") {
    system("clear");
}else{
    system("cls");
}

print(paste("Number for loci:", total_loci));
print(paste("Individuals:", total_individuals));

allele_rich <- gnot_numbers <- allele_numbers <- array(rep(array(), ncol(csv_data)/ploid), c(ncol(csv_data)/ploid, 1)); #cria um array de tamanho loci
names(allele_rich) <- names(gnot_numbers) <- names(allele_numbers) <- loci_names; #cria o nome da coluna

count_allele_gnot(csv_data); 
alleles_n = allele_count(allele_numbers);

loci_number = ncol(csv_data)/ploid - length(indef_locus)

he_for_range = ho_for_range = array(rep(list(5), loci_number), c(loci_number, 1)); #cria um array de tamanho loci
names(he_for_range) <- names(ho_for_range) <- loci_names;

print(paste("Selected file:", path));
print(paste("Number of alleles:", alleles_n));
print(paste("N class multiple:", n_minimum));
print(paste("Resample per N:", repeat_N));
print(paste("Alleles rares: bellow", freqMin));
if(length(indef_locus) > 0)
    print(paste0("Warning: the following locus has all alleles marked as indentified: ", indef_locus))

cat ("Press enter to continue\n"); 
if(interactive()){
    readline();
}else{
    readLines("stdin", n=1);
}

allelic_richness(allele_numbers);

orig_allele_numbers = allele_numbers;
orig_gnot_numbers = gnot_numbers;
orig_allele_rich = allele_rich;

orig_allele_freq = freq_calc(orig_allele_numbers);
orig_gnot_freq = freq_calc(orig_gnot_numbers);

aux_array = freq_5(orig_allele_freq);
orig_five_percent_ref = aux_array[[1]]; five_percent_n = aux_array[[2]];

orig_five_percent = orig_five_percent_ref;

aux_array = freq(orig_allele_freq);
orig_ref = aux_array[[1]]; n = aux_array[[2]];

orig_percent = orig_ref;

aux_array = freq_rare(orig_allele_freq);
orig_ref_rare = aux_array[[1]]; n_rare = aux_array[[2]];

orig_percent_rare = orig_ref_rare;

samples_five_percent = array(rep(list(), length(orig_allele_numbers)), c(length(orig_allele_numbers), 1));
names(samples_five_percent) <- names(orig_allele_numbers);

samples = array(rep(list(), length(orig_allele_numbers)), c(length(orig_allele_numbers), 1));
names(samples) <- names(orig_allele_numbers);

samples_rare = array(rep(list(), length(orig_allele_numbers)), c(length(orig_allele_numbers), 1));
names(samples_rare) <- names(orig_allele_numbers);

freq_arrays_complete = list();

aux_array = find_less_more(orig_allele_freq);
less_frq_all = aux_array[[1]]; more_frq_all = aux_array[[2]];

he = ho = array(rep(array(), length(orig_allele_numbers)), c(length(orig_allele_numbers), 1));
names(he) <- names(ho) <- names(orig_allele_numbers);

# Takes the expct gnot freq for original data
expct_gnot_freq = expct_GNOT_freq(orig_allele_freq);
orig_expct_gnot_freq = expct_gnot_freq;

he_calc(orig_allele_freq, total_individuals, '1');
he_orig = he;
multi_he_orig = local_multi_he;

a = lapply(names(orig_allele_numbers), function(locus){
    he[[locus]] <<- 0;
});

#-----------DO NOT SPLIT THIS CODE !!!-----------------
ho_calc(orig_gnot_freq);
ho_range(ho);
ho_orig = ho;
multi_ho_orig = local_multi_ho;
#------------------------------------------------------

print(" --- Initializing resampling !! ---");
stop_sign = repeats = multi_ht = multi_he = multi_ho = 0;
allele_freq = gnot_freq = array();
n_size = n_minimum;
he_diff_final = ho_diff_final = vector();

he_diff_final <- append(he_diff_final, paste0(total_individuals, "\n", total_loci, "\n", n_minimum));
ho_diff_final <- append(ho_diff_final, paste0(total_individuals, "\n", total_loci, "\n", n_minimum));

he_mean = vector();
he_mean_final = vector(); # Mean, sd, min and max multilocus He for each n class
he_mean_final <- append(he_mean_final, paste0('#n', "\t", 'Mean_He', "\t", 'He_sd', "\t", 'min_He', "\t", 'max_He'));

ho_mean = vector();
ho_mean_final = vector(); # Mean, sd, min and max multilocus He for each n class
ho_mean_final <- append(ho_mean_final, paste0('#n', "\t", 'Mean_Ho', "\t", 'Ho_sd', "\t", 'min_Ho', "\t", 'max_Ho'));

mean_allele_freq = orig_allele_freq; #Copy orig_allele_freq to get structure of the matrix

global_freq_diffs = vector();
global_freq_diffs <- append(global_freq_diffs, paste0(total_individuals,"\n",alleles_n,"\n",n_minimum));

global_less_more_data = vector();
global_less_more_data <- append(global_less_more_data, paste0(total_individuals,"\n2\n",n_minimum));

global_fiverpercent_rate = vector();
global_fiverpercent_rate <- append(global_fiverpercent_rate, paste0(total_individuals,"\n",total_loci+1,"\n",n_minimum));

global_rate = vector();
global_rate <- append(global_rate, paste0(total_individuals,"\n",total_loci+1,"\n",n_minimum));

global_rate_rare = vector();
global_rate_rare <- append(global_rate_rare, paste0(total_individuals,"\n",total_loci+1,"\n",n_minimum));


nei_fst = weir_theta = 0;
fst_array = vector(); # Fst values for resamples in a same N classes
fst_table = vector(); # Fst & SD for all N classes
neiD_array = vector(); # Nei distances for each N class
neiD_table = vector();
rogersD_array = vector();
rogersD_table = vector();
he_data = ho_data = vector(); # Mean, sd, min and max He/Ho for each locus in each n class
he_data <- append(he_data, paste0(total_individuals,"\n",total_loci,"\n",n_minimum));
ho_data <- append(ho_data, paste0(total_individuals,"\n",total_loci,"\n",n_minimum));

while(n_size <= total_individuals && n_size <= max_indv_pop) {
    print(paste0("Calculating data for ", n_size, " Class."));
    
    he_mean = ho_mean = fst_array = neiD_array = rogersD_array = vector();
    repeats = repeat_N;
    
    five_percent_sample_count = ""; # string with number of presence of 5% freq alleles for each resample
    nClass_fiverpercent_count = vector(); #array to keep number of alleles w/ original freq >= 0.05
    
    sample_count = ""; 
    nClass_count = vector(); 
    
    sample_count_rare = ""; 
    nClass_count_rare = vector(); 
    
    #that are also present in each resemple for this N class
    
    sorted_orig_allele_freq = sort(names(orig_allele_freq));
    
    a = lapply(names(sorted_orig_allele_freq), function(locus){
        sorted_locus = sort(names(orig_allele_freq[[locus]]));
        
        lapply(sorted_locus, function(allele){
            mean_allele_freq[[locus]][allele] <<- list(5);
        });
    });
    
    he_for_range = ho_for_range = array(rep(list(5), length(orig_allele_numbers)), c(length(orig_allele_numbers), 1)); #cria um array de tamanho loci
    names(he_for_range) <- names(ho_for_range) <- names(orig_allele_numbers);
    freq_arrays_complete[[as.character(n_size)]] = list();
    
    while(repeats > 0) { # Do iterations for \$repeats resamples.
        allele_freq = gnot_freq = ht = vector();
        multi_ht = multi_he = multi_ho = nei_fst = weir_theta = 0;
        
        he_diff <- ho_diff <- array(rep(list(5), length(orig_allele_numbers)), c(length(orig_allele_numbers), 1)); #cria um array de tamanho loci
        names(he_diff) <- names(ho_diff) <- names(orig_allele_numbers);
        
        # Resampling data !!
        sample1 = random_sampling(n_size);
        
        # Calculations for mixed data !!
        mixed_data = rbind(sample1, csv_data);
        ht = mixed_calcs(mixed_data); # Calculates Ht;
        sample_calcs(sample1);
        
        fst_array <- append(fst_array, nei_fst);
        samples_five_ref = 0;
        samples_ref = 0;
        samples_ref_rare = 0;
        
        #five percent
        aux_array = count_freq_sample(allele_freq, samples_five_percent, "five_percent");
        five_percent_sample_count = aux_array[[1]]; samples_five_ref = aux_array[[2]];
        nClass_fiverpercent_count <- append(nClass_fiverpercent_count, five_percent_sample_count);
        samples_five_percent = samples_five_ref;
        
        #all
        aux_array = count_freq_sample(allele_freq, samples, "all_percent");
        sample_count = aux_array[[1]]; samples_ref = aux_array[[2]];
        nClass_count <- append(nClass_count, sample_count);
        samples = samples_ref;
        
        #rare
        aux_array = count_freq_sample(allele_freq, samples_rare, "rare_percent");
        sample_count_rare = aux_array[[1]]; samples_ref_rare = aux_array[[2]];
        nClass_count_rare <- append(nClass_count_rare, sample_count_rare);
        samples_rare = samples_ref_rare;
        
        repeats = repeats - 1;
    }
    #quit();
    #five percent
    nClass_fiverpercent_mean = sprintf("%.5f", mean(nClass_fiverpercent_count));
    nClass_fiverpercent_sd = sprintf("%.5f", sd(nClass_fiverpercent_count));
    
    #all
    nClass_mean = sprintf("%.5f", mean(nClass_count));
    nClass_sd = sprintf("%.5f", sd(nClass_count));
    
    #rare
    nClass_mean_rare = sprintf("%.5f", mean(nClass_count_rare));
    nClass_sd_rare = sprintf("%.5f", sd(nClass_count_rare));
    
    #five percent
    global_fiverpercent_rate <- append(global_fiverpercent_rate, paste0(n_size, "\t", "ML", "\t", nClass_fiverpercent_mean, "\t", nClass_fiverpercent_sd));
    
    #all
    global_rate <- append(global_rate, paste0(n_size, "\t", "ML", "\t", nClass_mean, "\t", nClass_sd));
    
    #rare
    global_rate_rare <- append(global_rate_rare, paste0(n_size, "\t", "ML", "\t", nClass_mean_rare, "\t", nClass_sd_rare));
    
    #five percent
    sorted_samples = sort(names(samples_five_percent));
    a = lapply(sorted_samples, function(locus){
        nClass_fiverpercent_mean = sprintf("%.5f", mean(samples_five_percent[[locus]]));
        nClass_fiverpercent_sd = sprintf("%.5f", sd(samples_five_percent[[locus]]));
        
        global_fiverpercent_rate <<- append(global_fiverpercent_rate, paste0(n_size, "\t", locus, "\t", nClass_fiverpercent_mean, "\t", nClass_fiverpercent_sd));
        samples_five_percent[[locus]] <<- vector(); # Clean \%SAMPLES_five_percent values for use in next N class
    });
    
    #all
    sorted_samples = sort(names(samples));
    a = lapply(sorted_samples, function(locus){
      nClass_mean = sprintf("%.5f", mean(samples[[locus]]));
      nClass_sd = sprintf("%.5f", sd(samples[[locus]]));
      
      global_rate <<- append(global_rate, paste0(n_size, "\t", locus, "\t", nClass_mean, "\t", nClass_sd));
      samples[[locus]] <<- vector(); # Clean \%SAMPLES values for use in next N class
    });
    
    #rare
    sorted_samples = sort(names(samples));
    a = lapply(sorted_samples, function(locus){
      nClass_mean_rare = sprintf("%.5f", mean(samples_rare[[locus]]));
      nClass_sd_rare = sprintf("%.5f", sd(samples_rare[[locus]]));
      
      global_rate_rare <<- append(global_rate_rare, paste0(n_size, "\t", locus, "\t", nClass_mean_rare, "\t", nClass_sd_rare));
      samples_rare[[locus]] <<- vector(); # Clean \%SAMPLES values for use in next N class
    });
    
    local_freq_diffs = freq_diff_calc(mean_allele_freq);
    
    global_freq_diffs <- append(global_freq_diffs, local_freq_diffs);
    
    local_less_more_data = less_more_data(mean_allele_freq);
    global_less_more_data <- append(global_less_more_data, local_less_more_data);
    
    he_mean = sort(he_mean);
    mean_he = sprintf("%.5f", mean(he_mean)); sd_he = sprintf("%.5f", sd(he_mean));
    
    he_mean_final <- append(he_mean_final, paste0(n_size, "\t", mean_he, "\t", sd_he, "\t", he_mean[1], "\t", he_mean[length(he_mean)]));
    he_mean = vector();
    
    sorted_he_range = sort(names(he_for_range));
    a = lapply(sorted_he_range, function(locus){
        local_array = sort(he_for_range[[locus]][-1]);
        he_med = sprintf("%.5f", mean(local_array)); he_sd = sprintf("%.5f", sd(local_array));
        he_min = sprintf("%.5f", local_array[1]);
        he_max = sprintf("%.5f", local_array[length(local_array)]);
        he_data <<- append(he_data, paste0(n_size, "\t", locus, "\t", he_med, "\t", he_sd, "\t", he_min, "\t", he_max));
    });
    
    ho_mean = sort(ho_mean);
    mean_ho = sprintf("%.5f", mean(ho_mean)); sd_ho = sprintf("%.5f", sd(ho_mean));
    ho_mean_final <- append(ho_mean_final, paste0(n_size, "\t", mean_ho, "\t", sd_ho, "\t", ho_mean[1], "\t", ho_mean[length(ho_mean)]));
    ho_mean = vector();
    
    sorted_ho_range = sort(names(ho_for_range));
    a = lapply(sorted_ho_range, function(locus){
        local_array = sort(ho_for_range[[locus]][-1]);
        ho_med = sprintf("%.5f", mean(local_array)); ho_sd = sprintf("%.5f", sd(local_array));
        ho_min = sprintf("%.5f", local_array[1]);
        ho_max = sprintf("%.5f", local_array[length(local_array)]);
        ho_data <<- append(ho_data, paste0(n_size, "\t", locus, "\t", ho_med, "\t", ho_sd, "\t", ho_min, "\t", ho_max));
    });
    
    he_diff_final <- append(he_diff_final, het_diff_push(he_diff));
    ho_diff_final <- append(ho_diff_final, het_diff_push(ho_diff));
    
    mean_fst = sprintf("%.5f", mean(fst_array)); sd_fst = sprintf("%.5f", sd(fst_array));
    fst_table <- append(fst_table, paste0(n_size, "\t", mean_fst, "\t", sd_fst));
    
    mean_neiD = sprintf("%.5f", mean(neiD_array)); sd_neiD = sd(neiD_array);
    neiD_table <- append(neiD_table, paste0(n_size, "\t", mean_neiD, "\t", ifelse(is.na(sd_neiD), 0, sprintf("%.5f", sd_neiD))));
    
    mean_rogersD = sprintf("%.5f", mean(rogersD_array)); sd_rogersD = sd(rogersD_array);
    rogersD_table <- append(rogersD_table, paste0(n_size, "\t", mean_rogersD, "\t", ifelse(is.na(sd_rogersD), 0, sprintf("%.5f", sd_rogersD))));
    
    print("Printing results into output files...");
    #----SAVING some RESULTS TO OUTPUT FILES-----#
    save_array_output(global_fiverpercent_rate, '1-5percent_rate');
    save_array_output(global_rate, '2-all_percent_rate');
    save_array_output(global_rate_rare, '3-rare_percent_rate');
    save_array_output(global_freq_diffs, '4-freq_dif');
    save_array_output(global_less_more_data, '5-freq_impact');
    save_array_output(he_data, '6-He_impact');
    save_array_output(he_mean_final, '7-meanHe_impact');
    save_array_output(ho_data, '8-Ho_impact');
    save_array_output(ho_mean_final, '9-meanHo_impact');
    save_array_output(ho_diff_final, '10-Ho_diff');
    save_array_output(he_diff_final, '11-He_diff');
    save_array_output(fst_table, '12-Fst');
    save_array_output(neiD_table, '13-Nei');
    save_array_output(rogersD_table, '14-Roger');
    
    #-----RESULTS SAVED---------------------#
    
    #freq_arrays_forR = r_input_HoHoA_array(freq_arrays_complete);
    
    #----SAVING r RESULTS TO OUTPUT FILES-----#
    #save_array_output(freq_arrays_forR, 'ALL_freq_R_fig3');
    #-----RESULTS SAVED---------------------#
    
    #---------------------------------------------------------------
    n_size = n_size + n_minimum; # Be carefull if move this code!!!
    
    if (stop_sign != 0){
        
    }else {
        if (n_size >= total_individuals || n_size > max_indv_pop){
            n_size = total_individuals;
            stop_sign = 2;
        }
    }
    #----------------------------------------------------------------
}
work_dir = getwd()
plot_graphs();
setwd(work_dir)
print("Ploting graphs...");
print("Finish !");
