# Supplementary material for: Sample Size Impact (SaSii): An R script for estimating optimal sample sizes in population genetics and population genomics studies
Source: PLoS One. 2025 Feb 13;20(2):e0316634. doi: 10.1371/journal.pone.0316634 (PMC11824989; doi:10.1371/journal.pone.0316634)
Supplement: S1 File — Zipped file containing: (A) A file containing more detailed information on the parameters estimated by SaSii, including the equations used for the calculations, and with examples of accepted input formats. (B) SaSii script. (C) Configuration file with parameters used to describe the dataset and analysis settings. (ZIP) [file pone.0316634.s001.zip › Supplemental_Information_2_config.txt]

sample_name: samples/file_name.csv
str_type: 2
indef_number: -9
begin_line: 1
sample_size: 7
resampling: 20
min_frequence: 0.05
separator: 32
read_lines: 50
begin_column: 3
is_gbs: 1
header_line: 1
max_indv_pop: 60

sample_name > CSV file name
str_type > CSV/Structure file's style ('1' one line alleles; '2' two lines alleles)
indef_number > Character used for missing data
begin_line > Line number with loci names
sample_size > Define size of the smallest subsample to be analysed 
resampling > Define number of resamples for each subsample
min_frequence > Define minimal frequence of allele to be preserved (see list bellow)
separator > ASCII value representing the character which separates each allele/locus
read_lines > Number of lines to be read in data file, including line with loci names (important for multipopulation files)
begin_column > Define column number where genotype data starts (see csv header to know)
is_gbs > Determines if the data is GBS or not (1 - true; 0 - false)
header_line > Line number containing columns names (0 - if not present)
max_indv_pop > Max individual to plot for each population

Commons used ASCII values
Space   - 32
TAB     - 9
;       - 59
,       - 44
